# Supplementary material for: Fact-Checking Cancer Information on Social Media in Japan: Retrospective Study Using Twitter
Source: JMIR Form Res. 2023 Sep 6;7:e49452. doi: 10.2196/49452 (PMC10512120; doi:10.2196/49452)
Supplement: Multimedia Appendix 2 [file formative_v7i1e49452_app2.xlsx]

## Sheet: Data
Number	Text	Text translated into English using DeepL	Follower Count	Friend Count	Favorite Count	Retweet Count	Reviewer1	Reviewer2	Q1-R１	Q1-R2	Q2-R1	Q2-R2	Q3-R1	Q3-R2	Q4-R1	Q4-R2	Factual information/Misinformation	Safe information/Harmful information
1	男性がパートナーの体調不良に不機嫌になるとか、対抗して自分も具合悪いと言ってくるとか、もっと深刻だと妻ががんになって離婚する件数が夫が罹患した場合の6倍だとかそういうのって、多くの男性はケアされる気は満々でも、自分がケアしたり気遣ったりする気は毛頭もないってことだろうなと思う。	When men become grumpy when their partners are sick, or when they counter by saying they are sick too, or more seriously, when wives get divorced because their wives have cancer six times more often than husbands do, I think it means that many men are ready to be taken care of, but have no intention of taking care of themselves or caring for their partners. I think it means that many men are will…	7759	758	10747	2197	M.K	M.T	1	2			1	2			F	S
2	#deleteC大作戦 #キャンパスノート #ぺこらいぶ がんの治療研究が進みますように	Operation #deleteC #Campus Notebook #Pekoraibu May cancer treatment research continue to advance.	85223	758	6526	1262	M.K	M.T	1	2			1	1			F	S
3	現在日本では病院で治療しているのに年間38万人もの人ががんで亡くなっている世界的にみても異常な数字ですが日本人は未だに西洋医学を信頼している欧米で売れずに余った抗がん剤など大量の薬剤の在庫が日本へ持ち込まれ、消費されている…	In Japan, 380,000 people a year die from cancer even though they are treated in hospitals, an extraordinary figure even by global standards, but Japanese people still trust Western medicine, and a large inventory of drugs such as anti-cancer drugs that are not sold in the West are brought into Japan and consumed...	33923	4	1919	502	M.K	M.T	3	5	1	5	4	4	1	2	M	H
4	がんや何か治したい症状がある人にお勧めしたいのが腕振り運動（スワイショウ）腕を前後に振るだけなのですがこれをやるだけでがんを含む様々な病気が改善された例が実際にある白内障改善や視力回復の事例も実際にあるこれはかなり健康効果的	I would like to recommend the arm swing exercise (swisho) to those who have cancer or any other symptoms that they want to cure.	33918	4	1725	357	M.K	M.T	4	5	1	5	4	4	2	2	M	H
5	これは僕の店に来たがんの方が言ってたことだけど抗がん剤は看護師が防護服を着てごつい手袋をして、危険物を扱うように患者に使用される絶対に皮膚に触れてはいけないらしいそんな危険な免疫低下する抗がん剤を患者の体内に入れる日本…	This is what a cancer patient who came to my store told me, but he said that cancer drugs are used on patients by nurses wearing protective clothing and heavy gloves, as if they were handling dangerous materials and should never touch the skin....	33917	4	1073	273	M.K	M.T	3	5	2	1	4	5	2	2	M	H
6	自宅のトイレの場所が分からなくて救急車を呼んだらしいというツイートが流れてきた。子宮頸がん(HPV)ワクチン副作用で、娘も最寄駅が分からなくなり私や自分の名前を忘れ、計算は愚か1〜10まで数えられなくなった。でもこれらは数年かけて治った。治療して下さった先生方のおかげ。	A tweet came through saying that she had called an ambulance because she couldn't locate the bathroom at home. Due to cervical cancer (HPV) vaccine side effects, my daughter also lost track of the nearest station, forgot my name and her own, and could not count from 1 to 10, which is silly. But these things were cured over the years. Thanks to the doctors who treated her.	6952	641	1008	282	M.K	M.T	4	4	4	5	5	5	2	2	M	H
7	インフルワクチン=新型コロナワクチン帯状疱疹ワクチン=新型コロナワクチン破傷風ワクチン=新型コロナワクチン肺炎球菌ワクチン=新型コロナワクチン日本脳炎ワクチン=新型コロナワクチン子宮頸がんワクチン=新型コロナワクチン他も全部、中身は同じな可能性あるかもねぇ🤢	flu vaccine = new corona vaccine shingles vaccine = new corona vaccine tetanus vaccine = new corona vaccine pneumococcal vaccine = new corona vaccine Japanese encephalitis vaccine = new corona vaccine cervical cancer vaccine = new corona vaccine all others could be the same in content 🤢.	34867	18200	712	159	M.K	M.T	5	5	4	5	4	5	2	2	M	H
8	9月は小児がん啓発月間。Amazonが仙台市内の病院に絵本を寄付。大阪ではUSJがプレイルームを、神奈川ではディズニーがアートの壁を寄付してくれた。こういう病気と長期に戦う子供達への大企業のエールは有難い	September is Childhood Cancer Awareness Month; Amazon donated picture books to a hospital in Sendai City. In Osaka, USJ donated a playroom, and in Kanagawa, Disney donated a wall of art. We appreciate the support of large corporations for children who are battling these diseases for a long time.	118288	960	668	102	M.K	M.T	1	1			1	1			F	S
9	抗がん剤毒なのに平気で使ってる。	It's anti-cancer drug poison and he's not afraid to use it.	17773	8972	642	61	M.K	M.T	3	3	4	5	4	5	2	2	M	H
10	大麻には抗がん作用があるアメリカ国立がん研究所が大麻の活性成分「カンナビノイド」に抗がん作用があることを認めている過去数十年の研究で立証されている癌は乳がん、前立腺がん、結腸、直腸がん、皮膚がん、肺がん、口腔がんリンパ腫など	Cannabis has anti-cancer propertiesThe U.S. National Cancer Institute acknowledges that cannabinoids, the active ingredient in cannabis, have anti-cancer properties.Cancer proven in studies over the past several decades include breast, prostate, colon, rectal, skin, lung, and oral cancer lymphoma.	25689	198	569	123	M.K	M.T	4	4	4	4	5	5	1	1	M	H
11	私のような婦人科医が子宮頸がんワクチンの「必要性・有効性・安全性」に疑問があるとの見解を述べようものなら、同業者からバッシングを受けてしまう。乳がんや子宮体がんの増加は近年著しく、むしろ、これらのがんがなぜ増えてきたかを考える方…	If a gynecologist such as myself were to express the view that the "necessity, efficacy, and safety" of the cervical cancer vaccine is questionable, I would be bashed by my peers. Breast and uterine cancers have increased significantly in recent years, and I would rather consider why these cancers have increased...	15502	242	430	92	M.K	M.T	2	4		2,4	3	4		3	M	H
12	痩せやすい体づくりには、『豆腐』がおすすめ。高たんぱくで脂質や糖質の代謝をうながすビタミンB群も豊富なため、筋肉をつけながら減量できる。さらに「血液サラサラ」「記憶力アップ」「肌のハリを保つ」「肩こりの軽減」「がん予防」にも効果あり…	Tofu" is recommended for building a lean body. Tofu is high in protein and rich in vitamin B, which promotes the metabolism of fat and carbohydrates, and thus helps you lose weight while building muscle. Tofu is also effective in "thinning blood," "improving memory," "keeping skin firm," "reducing stiff shoulders," and "preventing cancer.	3413	44	409	53	M.K	M.T	3	3	4	3	2	3			F	S
13	8月6日がん宣告受けた直後右肺胸水2リットル以上、静脈潰れてて鎖骨から上が浮腫み、血中酸素濃度88とか、まったく動けず本当にこのまま逝くと思った！もう一枚は今日、すこぶる元気で薬も飲んでいない！ここまで短期で復活できた事に感謝…	On August 6, right after I was diagnosed with cancer, I had a right lung pleural effusion of over 2 liters, collapsed veins, edema from the collarbone up, blood oxygen level of 88, and I couldn't move at all! The other one is doing very well today and has not taken any medication! Thank God I was able to recover in such a short period of time...	805	1237	409	3	M.K	M.T	1	2			1	2			M	S
14	がんにお勧めの家で出来ること①にんじんジュース🥕②オーガニックや無農薬など良い野菜③ヨモギやスギナなどの野草茶④ぬちまーすや神宝塩などの良い塩を摂取⑤酵素玄米や豆乳ヨーグルトなどの発酵食品を摂取⑥笑う・ポジティブ思考…	Things you can do at home that are recommended for cancer 1) carrot juice🥕 2) good vegetables such as organic and pesticide-free 3) wild plant tea such as mugwort and horsetail 4) take good salt such as Nuchimasu and Shinpo salt 5) take fermented foods such as enzyme brown rice and soy milk yogurt 6) laugh and think positive....	33918	4	391	70	M.K	M.T	4	4	4	2	4	4	3	3	M	H
15	副作用が酷すぎて抗がん剤治療1クール目は1週間足らずで薬を中断。次、頑張ろう…	The side effects were so severe that the first course of anti-cancer drug treatment was discontinued in less than a week. Next time, let's try harder...	15512	3117	304	12	M.K	M.T	1	2			1	3			M	S
16	【悪徳業者にも限度がある！がん患者を食い物にするな！】国立がん研病院近辺にて、怪しげなテッシュを配る方々が現れ、私も受け取りました。写真の通りです。が、院内注意喚起TVで「自由診療の高額医療費を請求する業者」として「絶対に許せない…	[There is a limit to the number of vices! Don't prey on cancer patients! I received some suspicious-looking teshes when I was in the vicinity of the National Cancer Institute Hospital. As you can see in the photo. but "absolutely unacceptable" as "vendors who charge high medical fees for free medical treatment" on the hospital's alert TV....	6563	5736	292	22	M.K	M.T	2	2			2	1			F	S
17	日本からカンボジアの小児医療センターに今来ている日本人医師は多分、たった1、2年で一生分の小児がんの手術を経験し終えた。この技術が将来、日本の子どもたちに転用される。少子高齢化の日本は小児外科医数は増えたが経験は逆に激減してる。…	Japanese doctors from Japan who are now coming to Cambodia's Children's Medical Center from Japan have probably completed a lifetime's worth of pediatric cancer surgeries in just one or two years. This technology will be transferred to Japanese children in the future. Japan has an aging society with a declining birthrate, and while the number of pediatric surgeons has increased, the number of exp…	30759	7	288	35	M.K	M.T	2	2			2	2			F	S
18	大腸がんステージ３、寛解（完治）しました。抗がん剤の後遺症がまだ残ってて体調わるいままだけど一区切り付きました。イイネください。	I have stage 3 colon cancer and am in remission (completely cured). I still have some aftereffects from the anti-cancer drugs and I am still in poor health, but I have come to the end of the road. Please like my page.	276	343	265	2	M.K	M.T	1	2			1	2			F	S
19	嘘をついて得をする人が多くいるので気をつけてという啓発より、もっと基本的な、例えば錯覚や盲点があるように人間は世界を評価するには不完全であり、定規などの客観的なツールを必要とするという事の理解が、主観ばかりのがん治療やワクチンのデマなどには引っかかりにくくさせるだろうなとは思う。	Rather than educating people to be careful because there are many people who benefit from lies, I think a more basic understanding that humans are imperfect in evaluating the world, like having illusions and blind spots, and that we need objective tools such as rulers would make it harder to fall for cancer treatments and vaccine hoaxes that are all subjective.	25647	781	260	37	M.K	M.T	2	2			2	2			F	S
20	コレ大事。第6の栄養素と言われる「食物繊維」の力。食後の「血糖値」「コレステロール値」の上昇を抑え「糖尿病や肥満」などの生活習慣病予防につながる。また、腸内の老廃物を外に出すため「がん」リスク予防も期待できる。さらに、腸内が整うと…	The importance of fiber. The power of dietary fiber, which is called the sixth nutrient. It suppresses increases in blood glucose and cholesterol levels after eating, leading to the prevention of lifestyle-related diseases such as diabetes and obesity. It is also expected to prevent the risk of cancer because it removes waste from the intestines. Furthermore, when the intestines are regulated...	11242	83	253	44	M.K	M.T	1	2			1	2			F	S
21	→（続き）要は、がん患者を詐欺る業者。最悪の試練を与えられた患者を狙うとは、まさに最低・鬼畜の詐欺です。ティッシュを配布する女性達も、どこか罪悪感を感じている雰囲気で、目を合わせず。業者さん、見てますか？そんな事してたら貴方達、稼ぎネタだった「がん」に自分達がなりますよ！	→ (continued) In short, a company that scams cancer patients. Aiming at patients who have been given the worst possible ordeal is truly a scam of the worst and most egregious kind. The women distributing tissues also looked somewhat guilty and did not make eye contact. Are you watching, vendors? If you keep on doing that, you yourself will get "cancer," which has been a source of income for you!	6563	5736	244	12	N.K	M.T	3	2	6		1	2			M	S
22	本来ならば、震災、原子力、甲状腺がん、ワクチンに関する報道で、数多くのデマ、捏造、誤情報、悪意のある印象操作報道を繰り返してきた新聞やテレビこそファクトチェックの対象とする必要がある。それを除外すれば、《朝日新聞の天下り機関》…	It is the newspapers and TV stations that have repeatedly reported numerous falsehoods, fabrications, misinformation, and malicious manipulation of impressions in their coverage of the earthquake, nuclear power, thyroid cancer, and vaccines that should be subject to fact-checking. If they are excluded, the "Asahi Shimbun's descendant organization"...	20840	6392	242	201	N.K	M.T	3	2	6		3	2			M	S
23	大腸がん検診日記②何も考えずに書き始めたけどお尻にものを挿入されている日記をここに載せて私は本当によかったのか？	Colon Cancer Screening Diary 2) Was I really happy to post here a diary in which I started writing without thinking but had things inserted in my buttocks?	38232	59	239	76	N.K	M.T	1	2			1	2			F	S
24	子宮頸がん(HPV)ワクチン導入初期に良く言われていた「効果が期待できる」とか「期待される」って言葉。これ、推進側の超願望アナウンスであって「期待」だけだったなら早とちり、フライングだったのでは？海外では接種率上がると対象年齢のがん罹患率が上がるっている報告があるらしい…	In the early days of the introduction of the cervical cancer (HPV) vaccine, people often used words like "expected to be effective" or "hoped for. If these were super wishful announcements on the part of the promoters, and they were only "expectations," they may have been premature and flown in the face of the public. I heard that overseas there are reports that when the vaccination rate increase…	6952	641	228	78	N.K	M.T	4	5	2	2	4	4	2	2	M	H
25	@hikaru1032 アレ半年で末期癌になった旦那、抗がん剤中に癌マーカー上がってきたので飲ませたら、癌マーカー正常値になりました。	@hikaru1032 My husband, who had terminal cancer after 6 months of Ale, his cancer markers went up while on anti-cancer drugs, so I gave him a drink and his cancer markers came back to normal.	410	144	211	33	N.K	M.T	4	2	1		4	2	1		M	H
26	2019年に突然 #急性骨髄性白血病 の宣告を受けたシンガーソングライターの #岡村孝子 さん。つらい闘病生活でしたが、支えになったのは周囲からのあたたかい応援でした。聞き手は2020年に大腸がんの闘病を経験したトランペッターの…	Singer-songwriter #Takako Okamura was suddenly diagnosed with #acute myeloid leukemia in 2019. It was a hard battle against the disease, but she was supported by the warm support of those around her. Our interviewer is a trumpeter who experienced a battle with colon cancer in 2020...	68150	21	205	39	N.K	M.T	1	2	1		1	2			F	S
27	在庫処分場と化している日本。🇯🇵合成洗剤&amp;柔軟剤消臭スプレーワクチン抗がん剤農薬他は、何を捨てられてたっけ？ゴミを買うお人好しの日本。	Japan has become an inventory dump. 🇯🇵 synthetic detergents&amp;fabric softeners deodorant sprays vaccines cancer drugs pesticides what else was being thrown away? Japan is a sucker for buying garbage.	1871	831	204	76	N.K	M.T	3	5	1	4	4	5	2	2	M	H
28	診察報告📣📣今日は残念なお知らせです。抗がん剤💊が効かなくなり、がん細胞が活動を再開したようです😓今後の治療について幾つかの選択肢を説明いただきましたが、どれも奏功率がほぼ5%😨最後の望みは新薬の治験に参加できること、で…	Medical report📣📣Today I have some unfortunate news. The anti-cancer drugs💊 have stopped working and the cancer cells seem to have resumed activity😓The doctor explained several options for future treatment, all of which have a response rate of almost 5%😨The last thing I want is to be in a clinical trial for a new drug...	386	649	187	0	N.K	M.T	1	3		4	3	3			F	S
29	「子宮頸がんワクチン(HPVワクチン)は安全だ。被害は捏造」なんて事を何度言われたか。推進派は副作用被害に対して「それは捏造」というレッテル貼りをしてきた。ワクチンで亡くなったり障害を負って苦しむ様をずっと否定する。推進医…	How many times have you been told, "The cervical cancer vaccine (HPV vaccine) is safe. How many times have we been told that "the damage is fake"? Proponents have labeled the side-effects as "fake. They keep denying that people die or suffer from disabilities caused by the vaccine. The proponents...	6952	641	163	60	N.K	M.T	3	4	2	2	4	5	2	2	M	H
30	実録！恐怖の大腸がん検診日記！その①インスタに日記を載せています	True Story! Diary of a frightening colorectal cancer screening! No.1 Diary on Instagram!	38232	59	162	49	N.K	M.T	1	2			1	2			F	S
31	日本の年齢調整がん死亡率は先進国の中でも低いほうです（とくに女性はG7の中でもっとも低い）。「世界的にみても異常な数字」とは言えません。また、抗がん剤治療は国際的にも標準的な治療です。不正確な医学情報を信じてエビデンスの乏しいニセ…	Japan's age-adjusted cancer mortality rate is one of the lowest among developed countries (especially for women, the lowest among G7 countries). The figures are not "abnormal even by global standards. In addition, anticancer drug treatment is the international standard of care. Don't be misled by inaccurate medical information and fake information with little evidence...	34026	91	143	93	N.K	M.T	1	1			1	1			F	S
32	国立がん研究センターは「野菜と果物を多く食べる人の死亡リスクは約7～8%低い」と発表しました。なるべくではなくしっかり採ったほうが良いみたい😃	The National Cancer Institute announced that the risk of death is about 7-8% lower for people who eat more fruits and vegetables. It seems you should take in as much as you can, but not as much as you should 😃.	1678	2013	143	9	N.K	M.T	1	2			1	2			F	S
33	DNAの複製タイミングとがん化がんではよく染色体の転座が起きているが、これにはDNAの複製タイミングが重要らしい。核内で近接していて同じ時に複製されると誤って転座されるイメージぽい。複製タイミングいじると転座頻度も変わる複…	DNA replication timing and oncogenic carcinoma Chromosome translocation often occurs in cancer, and it seems that DNA replication timing is important for this. It seems that if the chromosomes are replicated at the same time in the nucleus and in close proximity to each other, they are mistakenly translocated. The frequency of translocation can be changed by changing the replication timing...	14814	272	139	18	N.K	M.T	1	1			1	2			F	S
34	@songyuka_ @saltykiss &gt; 妻ががんになって離婚する件数が夫が罹患した場合の6倍マジですか……	@songyuka_ @saltykiss &gt; Seriously, 6x more divorces when wives get cancer than when husbands get it ......	3239	1688	137	12	N.K	M.T	1	1			2	2			F	S
35	がん検診のため待機中…みなさん健康管理は大切ですよ♡	Waiting for a cancer screening... Health care is important for everyone ♡.	3989	6	121	1	N.K	M.T	1	2			1	1			F	S
36	手術と放射線だけで乳がんが治ってくれればよいのにと思っています。抗がん剤やホルモン剤による副作用がでて苦しんでも、製薬会社は助けてくれないんですよね。医者と患者が右往左往。製薬会社とか高名な先生はこのお薬はよく効きますよ！ってアピールするんだけなんです。	I wish that only surgery and radiation could cure my breast cancer. Even if I suffer from side effects from anticancer drugs and hormones, the drug companies don't help me. Doctors and patients are going right and left. Drug companies and famous doctors appeal, "This medicine works well! They only appeal that "this drug works well!	526	277	118	2	N.K	M.T	3	3	1	1	4	4	5	2	M	H
37	ご無沙汰しております💦明日から抗がん剤治療の為の入院になり入院の準備及び体力作り等で、なかなか来られませんでした💦この一ヶ月間は、かなり体力低下が酷く放射線治療終了後副作用も落ちつき日々ウォーキングをし昨日は二万歩達成間近…	It's been a while since I've been here 💦I'm going to be hospitalized for anti-cancer treatment starting tomorrow, and I've been preparing for the hospitalization and building up my strength, so I haven't been able to come in 💦I've been losing a lot of strength over the past month, but after the radiation treatment ended, the side effects have subsided and I've been walking everyday, and yesterday…	1865	1697	115	36	N.K	M.T	1	2			1	2			F	S
38	がんの患者様の障害年金が無事に認定‼️✨良かったー😭残念ながら間に合わずお亡くなりになることもあるから、、、特にスピード感は意識します。＃障害年金	Disability pension for a cancer patient was successfully approved ‼️✨I'm glad to hear that 😭 unfortunately, sometimes people don't die in time, so I'm especially conscious of speed. #disabilitypension	1136	1063	115	3	N.K	M.T	1	2			1	2			F	S
39	今年4月に癌が見つかり、緊急手術。現在は転移している所も含めて、抗がん剤治療中👊もうキャンプは無理かなって思っていたけど、先日美笛にやっと行けました😂なかなか動けない体だけどキャンプ来れたのは、妻のお陰です。これまでのこと…	In April of this year, I was diagnosed with cancer and underwent emergency surgery. I am currently undergoing anti-cancer treatment 👊 I thought I would never be able to go camping again, but I was finally able to go to Bifue the other day 😂 Thanks to my wife, I was able to come to camp even though I can't move very much. I am very grateful to my wife for all she has done for me....	3643	3508	114	2	M.K	M.T	1	2			1	2			F	S
40	デーモン閣下ががん検診に行けと言うので今年も行ってきたぞ毎年誕生月近くに誕生日が近い友達誘って行っているあいつの命はオレが守る精神でいると毎年めんどくさがらず忘れず行けるのだ	I've been going every year near my birthday month, inviting a friend whose birthday is close to mine to go for a cancer checkup, so I can remember to go every year without any hassle.	9779	821	112	16	M.K	M.T	1	2			1	2			F	S
41	今日は病院抗がん剤投与2回目！副作用の粘膜炎も母ぴんぐの口内炎塗薬で緩和出来て大分楽に😁今日も3～4時間の長時間点滴投与キバってきます💪😤💪	Today is the second administration of anticancer drug at the hospital! The side effect of mucositis was relieved by mother's mouth 💪😤💪.	641	511	109	5	M.K	M.T	1	2			1	2			F	S
42	子宮頸がんワクチンの正確な評価には、少なくとも今後２０年はかかるだろうその答えを見てからでも遅くはない「逆効果だった」などとコロナワクチンと同じ評価になれば笑うに笑えない人類の長い歴史を考えれば「急がば回れ」で、ワクチンにす…	It will take at least 20 years for an accurate evaluation of the cervical cancer vaccine, and it will not be too late until we see the answer to that question.	15499	241	108	15	M.K	M.T	3	5	4	5	4	4	2	2	M	H
43	mRNAワクチンも「欠陥品」であることが、わずか1年そこそこで明白になってきたが、子宮頸がんワクチンについては、今しばらく様子見でいいのではないか。「絶対打つな」とまでは確信は持てないが、むしろ病気になりにくい身体を維持するために必要なことを学ぶことの方が先だろう。	It has become obvious in just a year or so that the mRNA vaccine is also "defective," but as for the cervical cancer vaccine, we may just have to wait and see for a while now. I am not convinced that we should never vaccinate, but rather, we should learn what we need to do to keep our bodies free of disease.	15499	241	95	12	M.K	M.T	4	5	4	5	4	4	2	2	M	H
44	これはマジです。アブラナ科の野菜で「がん細胞を撃退」しましょう。多くの研究で「がん」のリスクを約20～30％も低下することが報告されている。これはイソチオシアネートという抗酸化物質の効果。がんは誰にとっても身近な病気だから食べて欲しい。アブラナ科って、どんな野菜かというと、、	This is for real. Use cruciferous vegetables to "fight off cancer cells". Many studies have shown that they reduce the risk of "cancer" by about 20-30%. This is the effect of an antioxidant called isothiocyanate. Cancer is a familiar disease to everyone, so eat them. Cruciferous is what kind of vegetable is,	2297	748	94	35	M.K	M.T	3	4	1	4,5	4	4	4	1,4	M	H
45	子宮頸がんに伴う、膣、子宮頸部、子宮、卵管、リンパ節摘出手術から丸3年を迎える事が出来ました。今回の検査で転移は無し。投薬も放射線治療もしていないので担当医も一安心してて、それ見て私泣いちゃった。最期迄の時間が短い…	It has been three full years since my vaginal, cervical, uterine, fallopian tube, and lymph node removal surgery for cervical cancer. No metastasis was found in this examination. I am not on any medication or radiotherapy, so my doctor was relieved, and I cried when I saw that. The time until the end is short...	3903	286	93	7	M.K	M.T	1	2			1	3			F	S
46	この間した手術の結果がでて、ひとまず今回生き延びた🥺✨ 健診のおかげで一歩手前で発見してもらえた。みんななかなか行かないと思うけど、子宮頚がんの検査受けといてほんまによかったと思った。はぁぁホッとした。これで勉強にも本腰入れれる。シャンパン買って帰ろ🥂笑	I got the results of the surgery I had the other day and survived this time for the time being 🥺✨ Thanks to the checkup, they found it one step ahead. I know it's not easy for everyone to go for a cervical cancer checkup, but I'm really glad I went for it. I'm so relieved. Now I can get serious about my studies. I'm going home with a bottle of champagne.	371	142	93	0	M.K	M.T	2	2			2	2			F	S
47	明日、明けて水曜日は副作用チェックになります朝10時30分の予約なので朝9時30分には病院へ行き様々検査をするようです。抗がん剤をして1週間足の浮腫は引いて来た、首のリンパ節は自分で触っても分からない、熱は無無し吐き気も私は今のと…	Tomorrow, Wednesday after tomorrow, I will be checked for side effects, I have an appointment at 10:30 AM, so it looks like I will be at the hospital at 9:30 AM for various tests. I have been on anti-cancer drugs for a week now, the edema in my legs has gone down, I can't feel the lymph nodes in my neck, no fever, no nausea, and I am now...	759	738	92	0	M.K	M.T	1	2			1	2			F	S
48	コロナの受診控えで死亡者減乳がん患者の70%は抗がん剤の必要がなかった免疫を最も落とすのは放射線治療CT保有台数・検査数もダントツ世界一健診という名の未来の患者作り科学的根拠のない「健診」…	The number of deaths is decreasing due to the reduction in the number of patients receiving coronas. 70% of breast cancer patients did not need anti-cancer drugs.	25082	8740	91	43	M.K	K.N	4	4	1	1	5	4	2	2	M	H
49	除草剤（枯葉剤）たっぷりの大豆からの豆腐 味噌 醤油が溢れてるこの現状 もちろんパンなんかは、メーカーによっては がん祭り状態どれだけ除草剤を甘く見てるのかがすごいわかる除草剤かけても全く枯れないように遺伝子操作されたGMO…	The current situation is that we are inundated with tofu, miso, and soy sauce made from soybeans full of herbicides (defoliant), and of course, bread is a cancer festival for some manufacturers.	6249	4105	90	32	M.K	K.N	3	4	1	1	4	4	1	2	M	H
50	【#ジェリー謎 チャリティ企画！】ジェリー謎1RTにつき10円・1いいねにつき1円（毎週火曜までの分を基準に算定）を、公益財団法人がんの子どもを守る会 静岡支部「のぞみの会」に寄付します。🎗たぬき探偵ジェリーは、がんの子どもを…	#JerryMystery Charity Project! 10 yen per RT and 1 yen per like for each Jerry Mystery (calculated based on the minutes until every Tuesday) will be donated to Nozomi-no-Kai, Shizuoka Branch of the Association for Children with Cancer, a public interest incorporated foundation. 🎗Tanuki Detective Jerry is a cancer child...	4318	3276	89	79	M.K	K.N	1	1			1	1			F	S
51	一つの仮説としては「エストロゲン優位のホルモン環境」あるいは「エストロゲン受容体に作用する環境物質の氾濫」が「がん細胞の発育因子」として関わっているのではないかと。子宮頸がんにしてもHPV陽性者数のわりには浸潤がん患者の数は極めて少ない。	One hypothesis is that "estrogen-dominant hormonal environment" or "flood of environmental substances acting on estrogen receptors" may be involved as a "factor in cancer cell development. In the case of cervical cancer, the number of patients with invasive cancer is extremely small compared to the number of HPV-positive patients.	15502	242	88	17	M.K	K.N	5	5	2	2	5	5	1	2	M	H
52	異形成上皮の多くが自然治癒することから考えても、単純にHPVの一部のウイルスに対する「抗体」のみで、子宮頸がんが予防できると考えるのは妄想に過ぎないように見える。ウイルスを原因と考えるなら、総合的な免疫機能の正常化を目指すことが大切であり、結果として他のがんの予防にもつながる。	Considering that most dysplastic epithelia heal spontaneously, it appears delusional to think that cervical cancer can be prevented simply by "antibodies" against some HPV viruses alone. If we consider the virus as the cause, it is important to aim for normalization of overall immune function, which in turn will lead to prevention of other cancers.	15502	242	86	16	M.K	K.N	3	5	1	2	4	5	2	2	M	H
53	【アボカドと乳がん＆前立腺がん予防】 2015年の journal Cancer Researchの報告ではアボカドに含まれるアボカチンBが急性骨髄性白血病の治療に役立つという報告がありました。…	Avocados and Breast & Prostate Cancer Prevention] A 2015 journal Cancer Research report reported that avocatin B in avocados can help treat acute myeloid leukemia.	25084	8740	85	28	M.K	K.N	2	4		1	2	3			M	S
54	人工甘味料はがん発症に加え心血管疾患のリスクも 仏研究チームが発表	Artificial sweeteners pose risk of cardiovascular disease in addition to cancer, says French research team	7	102	84	43	M.K	K.N	3	1	4		3	1			F	S
55	９つの査読付き研究：イベルメクチンは非常に効果的な抗がん剤である : メモ・独り言のblog	9 peer-reviewed studies: ivermectin is a very effective anticancer drug : Blog of Notes and Murmurs	9654	10	82	21	M.K	K.N	3	4	1	2	4	4	2	1	M	H
56	実は、抗がん剤治療始やります。👨‍⚕️ステージ3なら抗がん剤は可能性があるので進めるけど、ステージ4の段階での抗がん剤は効果があるのかどうか分からない、副作用は末梢神経障害が強く出るよ、と言われました😇現段階では検査で分かる範囲のは取り除けてはいるらしい。続く↓↓	Actually, I will start anti-cancer drug treatment. I have been told that I can proceed with the anticancer drug at 👨‍⚕️ stage 3 because it is possible, but I don't know if the anticancer drug at stage 4 will be effective or not, and the side effect will be peripheral neuropathy. I was told that the side effects would be severe peripheral neuropathy. Continue↓↓↓	673	548	81	0	M.K	K.N	3	3	2	3	4	3	2	2	M	H
57	【病院がない方が健康？ 医療が原因で死亡するアメリカ人は78万人】医学システムが、アメリカ人の死亡や負傷の原因 No.1医療が原因で死亡するアメリカ人約78万人心疾患で死亡する人約69万人がんで死亡する人約55万人経済破…	[Healthier without hospitals? 780,000 Americans die due to medical care] The medical system is the No. 1 cause of death and injury among AmericansAbout 780,000 Americans die due to medical careAbout 690,000 die due to heart diseaseAbout 550,000 die due to cancerEconomic break...	25082	8740	80	48	M.K	K.N	3	3	4	4	4	4	2	2	M	H
58	これはがん患者にとっても非常に重要な話です。がんになると糖尿病を発症したり、血糖のコントロールが難しくなる事も多いのです。その結果としてがん治療自体が失敗する遠因ともなる事はあまり知られていません。	This is very important for cancer patients. Cancer often causes diabetes and difficulty in controlling blood sugar. It is not widely known that this can be a distant cause of failure of cancer treatment itself.	1603	313	78	30	N.K	K.N	1	3		1	1	3			F	S
59	おはようございます。昨日は抗がん剤投与の18回目でした。投与前の血液検査で白血球減少が見られましたがギリギリ投与可能でした。今朝は副作用が少しキツイけど大丈夫です。写真は９月のピノ。星が2つでハートが１つでした。昨日病院を出た後で…	Good morning. Yesterday was the 18th dose of anticancer drug administration. The blood test before the administration showed a decrease in white blood cells, but it was just barely possible to administer the drug. This morning the side effects are a little harder, but I am fine. The photo is Pinot in September. There were two stars and one heart. After leaving the hospital yesterday...	5655	6069	75	3	N.K	K.N	1	3		1	3	2			F	S
60	「ガーダシルは癌を防ぐというより、癌を引き起こす可能性が高いという研究結果も出ています」って書かれてあるんだ・・・がんを防ぐために接種しようと促されているワクチンの結果が…。日本は副作用問題も解決しないまま、推進派議員さん…	It says, "Studies have shown that Gardasil is more likely to cause cancer than prevent it..."... The results of the vaccine we are urged to get to prevent cancer... Japan has not even solved the problem of side effects, proponent legislators...	6952	641	72	38	N.K	K.N	4	5	1	2	4	5	2	2	M	H
61	ヒサと共に2022小児がんと戦う子どもたち、家族を笑顔にするために #久光重貴 選手が取り組んできた活動や小児がんの事を少しでも多くの方に知っていただくための啓発活動になります。是非、拡散の程よろしくお願いいたします！…	This is an educational activity to let as many people as possible know about childhood cancer and the activities #Shigetaka Hisamitsu has been working on to bring smiles to the faces of children and families fighting childhood cancer with HISA. Please help us spread the word! ...	3732	1284	70	19	N.K	K.N	1	3		1	1	3			F	S
62	術後26日目抗がん剤１日目いきなりの水ゲリで始まった抗がん剤！😱💦副作用さんどぅか穏やかにお願い致します🙏✨放射線治療の日に腕リハビリ入れて貰えた✨⛩️🎠🎡🎢🐕️🚶‍♀️予定✨接骨院も行ってみるかなｧ✨皆様方今日も素敵HAPPY💕…	Day 26 after surgery, day 1 of anti-cancer drug, anti-cancer drug suddenly started with water geri! 😱💦Please be gentle with the side effects 🙏✨I got my arm rehab on the day of radiation ✨⛩️🎠🎡🎢🎢🐕️🚶‍♀️ scheduled ✨I think I will go to the osteopathic clinic too✨Good day to you all! HAPPY💕...	2337	4999	68	1	N.K	K.N	1	3		1	2	2			F	S
63	本日も抗がん剤で戦っております。昨日より身体がキツく一人で病院へ行けなくて息子に連れてってもらっています。好中球が上がってますように。私の身体頑張れ！！同じ疾患の方頑張りましょうね！#乳がん #化学療法 #TC療法	Today I am still fighting with anti-cancer drugs. My son is taking me to the hospital because I can't go to the hospital by myself because my body has been so tight since yesterday. I hope my neutrophils are up. My body is fighting hard! Let's do our best for those with the same disease! #breastcancer #chemotherapy #TC therapy	219	168	67	1	N.K	K.N	2	3		1	3	2			M	S
64	＞RT分子標的薬アフィニトールで薬剤製高血糖になり、かなりの確率で糖尿病になると知ったときの驚き。がん治療って単なる副作用だけじゃなく別の病気を連れてくることがある。そう、今の顎骨壊死や骨髄炎もがん治療しなければ起きなかったこと。がん患者が生きる上で払う犠牲やリスクの大きさ。	>Surprise when I learned that RT molecular targeted drug Afinitor causes drug-induced hyperglycemia and quite possibly diabetes. Cancer treatment is not just a side effect, it can bring other diseases. Yes, the current osteonecrosis of the jaw and osteomyelitis would not have happened without cancer treatment. The sacrifices and risks that cancer patients pay for their lives.	2697	1571	64	0	N.K	K.N	2	3		1	3	2			M	S
65	男性は知ってる人少ないと思うけど乳がんって本当に危険なの。胸切ればいい。とかじゃなくて、完治したとしても女性として生きて行くのが辛いくらい。ファッション業界では毎年ピンクリボン意識したコレクションもある🎀ラルフローレン…	I don't think many men know this, but breast cancer is really dangerous. It's not just a matter of cutting off the breast. It is so hard to live as a woman even if you are cured. In the fashion industry, there are annual Pink Ribbon awareness collections🎀Ralph Lauren...	718	121	61	10	N.K	K.N	1	3		1	1	2			F	S
66	免疫力(？)について🦠「免疫力 がん」などでGoogle検索すると、多くの自由診療やサプリメントなどがヒットしますただし「免疫力」という言葉の定義は曖昧で、何かと悪用されがちです病院で受ける免疫療法と、自由診療や食品の…	About immunity(?) The term "immunity" is ambiguous and is often misused.	4440	425	60	18	N.K	K.N	1	3		1	1	3			F	S
67	１日８時間以上座ると死亡のリスクが上がることが分かった。下肢には全身の７０％の筋肉があり、長時間動かさないでいると、糖の代謝や脂肪の分解が滞り、血流も悪くなる。「肥満や糖尿病、高血圧などの生活習慣病を引き起こし、ひいては心疾患や脳…	Sitting for more than eight hours a day has been found to increase the risk of death. The lower extremities contain 70% of the body's muscles, and if they are not moved for long periods of time, the metabolism of sugar and the breakdown of fat become sluggish, and blood flow is compromised. This can lead to lifestyle-related diseases such as obesity, diabetes, and high blood pressure, which in tu…	61120	7117	59	36	N.K	K.N	1	1			1	1			F	S
68	がん治療の進歩で生存期間が延びてきているしかしそれは転移しやすい #小細胞肺癌 の脳転移のリスクが高くなる事も意味していた#転移性脳腫瘍 は本人も家族も強い不安や恐怖に襲われる新薬が開発されても脳まで効果がな…	Advances in cancer treatment have increased survival, but they have also meant an increased risk of brain metastasis of #small cell lung cancer, which can metastasize easily... #Metastatic brain tumors cause great anxiety and fear for both the patient and family.	698	246	58	0	N.K	K.N	1	2		1	3	2			F	S
69	両立支援コーディネーター自分ががん患者になり、また周りにも同病の方が増えて声を聞くから分かりすぎる。。もっと支援したいなぁ。本当に。がんでも働けるって知ってほしい。配慮は必要だけど、それでも働けるのよ。	I am now a cancer patient myself, and I hear the voices of more and more people around me with the same disease, so I understand too much. I wish I could provide more support. I really want to support them more. I want people to know that it is possible to work even if you have cancer. You need to be considerate, but you can still work.	2724	926	58	0	N.K	K.N	1	3		1	1	3			F	S
70	@ricecakemochi 抗がん剤とかで同じパターンをお見かけしました。生保の方が間髪入れず1番いい薬と治療法で頼むわ！と言える一方で、薬代高いので治療出来ませんって言われるの悲しすぎます･･･	@ricecakemochi I saw the same pattern with cancer drugs and such. I can ask for the best medicine and treatment without a moment's hesitation from the life insurance company! It's so sad to be told that I can't be treated because of the high cost of the drugs...	399	1260	57	15	N.K	K.N	1	3		1	1	2			F	S
71	【注目プレスリリース】「増殖をしていない口腔がん細胞が運動能を獲得して転移するメカニズムを発見」 ― がん転移を抑制する新規治療法の開発に期待 ― / 東京医科歯科大学 日本医療研究開発機構	Discovery of a mechanism by which non-proliferating oral cancer cells acquire motility and metastasize - Hopes for the development of new treatment methods to inhibit cancer metastasis - / Tokyo Medical and Dental University, Japan Agency for Medical Research and Development	171993	2	57	9	N.K	K.N	1	2		1	1	2			F	S
72	【注目プレスリリース】小児悪性脳腫瘍において新規の遺伝子異常を発見 発症メカニズム未解明の髄芽腫の治療開発に向けた基礎研究の大きな一歩 Nature誌に論文発表 / 国立がん研究センター	[Press Release] Discovery of Novel Genetic Abnormality in Pediatric Malignant Brain Tumors: A Major Step Forward in Basic Research Toward Development of Treatment for Medulloblastoma, the Pathogenesis Mechanism of Which Is Unknown / Published in Nature / National Cancer Center	171993	2	55	12	N.K	K.N	1	2		1	1	2			F	S
73	日本においては、ほぼ100％の子宮頸がんで高リスク型HPVが検出され、その中でもHPV16/18型が50～70％を占めます。 #HPV #ドクターリボン #子宮頸がん #子宮頚がん #オンライン #遺伝子検査 #検査キット…	In Japan, high-risk HPV types are detected in almost 100% of cervical cancers, with HPV types 16/18 accounting for 50-70%. #HPV #Dr. Ribbon #Cervical Cancer #Cervical Cancer #Online #Gene Test #Test Kit...	5461	5971	55	1	N.K	K.N	2	2		1	2	2			F	S
74	#がん #副作用抗がん剤中に #貧血 (ヘモグロビン低下)の場合、鉄の錠剤を処方しますが、嘔気・腹痛など胃障害でやめてしまう事があります。この場合インクレミンを使うと良いでしょう。小児用の鉄シロップですが、とても飲みやすく副作用すくない…	In case of #anemia (low hemoglobin) during #cancer #side effects anticancer drugs, iron tablets are prescribed, but they may be stopped due to stomach problems such as nausea and abdominal pain. In this case Incremin is a good choice. It is an iron syrup for children, very easy to take and has few side effects....	1979	4996	54	7	N.K	K.N	1	4		1	1	4		1	M	H
75	みんなのtweetを見てると抗がん剤終わった後に放射線をする人が多いから私もかなって思って主治医に聞いたら抗がん剤だけで大丈夫って。何か心配なんだけど大丈夫なんだよね…	I've been looking at everyone's tweets and I see that many people do radiation after they finish anticancer drugs, so I wondered if it would be me too, and I asked my doctor and he said I'd be fine with just anticancer drugs. I'm worried about something, but I know I'll be fine...	34	18	53	0	N.K	K.N	1	3		1	3	2			F	S
76	@odebubu2000 やったこと・夫婦別姓認めない・非正規雇用に規制かけない・経口避妊薬許可しない・子宮頚がんワクチン勧めない・ケアワーカーの待遇改善しない・ジェンダー平等拒否発言結果・ジェンダー指数下降・…	@odebubu2000 What we did, not allowing married couples to have separate surnames, not regulating irregular employment, not allowing oral contraceptives, not recommending cervical cancer vaccine, not improving treatment of care workers, result of refusal to say gender equality, gender index descending,...	96	223	52	38	N.K	K.N	1	3		1	3	3			F	S
77	【注意したい点】アルコール摂取は亜鉛の排泄量を増加させてしまうため、飲酒は控えめにしたい。アルコール分解にも亜鉛が使われるため、飲む習慣がある人は不足に注意。おつまみで「レバニラ炒め」「キムチ奴」「ミックスナッツ」で補充しましょう。また、摂り過ぎは前立腺がんリスクが高まります。	Alcohol consumption increases the amount of zinc excreted. Zinc is also used to break down alcohol, so those who are in the habit of drinking should be careful about zinc deficiency. Supplement with snacks such as "fried lebanila," "kimchi guy," and "mixed nuts. Excessive intake also increases the risk of prostate cancer.	11241	83	52	5	N.K	K.N	1	3		5	1	4		2	F	H
78	がんサバイバーというのは癌闘病している人、がんと共に生きる人の事です💎検査をして早期発見できた身なので少しでも検診への関心が高まれば嬉しいし、自分にも出来るプロジェクトはどんどん参加していきます🤲	A cancer survivor is a person who is fighting or living with cancer 💎I am happy if I can raise interest in screening because I have been tested and found early, and I will continue to participate in any projects that I can.	8645	232	51	8	M.K	K.N	1	2			1	2			F	S
79	紅茶を飲んでほしい。米国がん研究所の研究で、紅茶を飲む人は全死亡リスクが9-13%低いことが明らかになりました。紅茶を2-3杯の摂取で13%、4-5杯で12%程度、呑まない人と比べて死亡リスクが低下するみたいです。特に心疾患、脳卒…	I want you to drink tea. A study by the American Institute for Cancer Research found that tea drinkers have a 9-13% lower risk of all-cause mortality. It appears that 2-3 cups of black tea intake lowers the risk of death by 13%, and 4-5 cups by about 12%, compared to those who do not drink. In particular, heart disease, stroke...	1031	1237	51	0	M.K	K.N	2	2			2	2			F	S
80	抗がん剤はECからのT（よくわからん）できるだけ2週間ごとを目指して頑張る😤『ふぇみにんさんは若いですからね〜ｳﾝﾀﾗｶﾝﾀﾗ』ってよく言われるんだよね。40代が若い部類になっちゃう乳がん…たくさん上乗せ。数%の確率のために。	T from EC for cancer drugs (not sure) I'm trying to aim for every 2 weeks as much as possible 😤 I'm often told 'you're young, Fuminin-san...un-true' Breast cancer that makes 40s a young category...add a lot on top of that. For a few percent chance.	506	345	51	0	M.K	K.N	3	3	3	3	3	3			M	S
81	こないだ抗がん剤治療で味覚がなくなったって従姉妹が言ってた。「亜鉛が効くって聞いたんですけど」って聞いたら医師が「関係ないですね」って。 で、うがい薬処方されたから「これ味覚にきくんですか？」って聞いたら「少しでも殺菌になれば…	The other day my cousin told me that she lost her sense of taste due to anti-cancer drug treatment. I asked her if she had heard that zinc was effective, to which the doctor replied, "That has nothing to do with it. I asked her if it would help her taste buds, and she replied, "No." I asked her, and she replied, "If it helps sterilize it a little...	4485	1604	50	12	M.K	K.N	3	3	5	5	3	3			M	S
82	【注目プレスリリース】肝がんにおけるタンパク質の新しい分泌機構の解明 〜肝がんの早期発⾒や新規治療法への応⽤に期待〜 / 東京慈恵会医科大学	Press Release] Elucidation of Novel Secretory Mechanism of Proteins in Liver Cancer -Expectations for Early Detection of Liver Cancer and Application to New Treatment Methods- / The Jikei University School of Medicine	171993	2	50	6	M.K	K.N	1	2			1	2			F	S
83	【注目プレスリリース】がんゲノム医療のさらなる拡大へ向けた一歩 コンピュータ解析で意義不明変異のなかに治療標的となる新たな遺伝子変異を発見 / 東京慈恵会医科大学 国立がん研究センター 京都大学 筑波大学 東北大学 東京工業大学	Press Release] A Step toward Further Expansion of Cancer Genome Medicine: Discovery of New Therapeutic Target Gene Mutations among Mutations of Unknown Significance by Computer Analysis / The Jikei University School of Medicine The National Cancer Center Kyoto University Tsukuba University Tohoku University Tokyo Institute of Technology	171993	2	49	8	M.K	K.N	1	2			1	2			F	S
84	子宮頸がんは、日本では年間約1.1万人の罹患者とそれによる約2900人の死亡者を来すなど、重大な疾患となっています。#HPV #ドクターリボン #子宮頸がん #子宮頚がん #オンライン #遺伝子検査 #検査キット #Dr.Ri…	Cervical cancer is a serious disease in Japan, causing about 11,000 cases and 2,900 deaths annually. #HPV #Dr. Ribbon #Cervical Cancer #Cervical Cancer #Online #Gene Test #Test Kit #Dr. Ri...	5461	5964	49	4	M.K	K.N	1	1			1	1			F	S
85	あと、私はやっぱり普通で無い事が分かった😅守る家族が無いからなのか、乳がんになって3回も4回も手術して抗がん剤して放射線治療しても全部楽観的だったな😓｢こーなったら楽しむしかない！🤣｣て、なって手術室とかも見学に行く感覚やったし、髪の毛抜け出しても→	I also found out that I was not normal 😅I don't know if it's because I don't have a family to protect me 😅I had breast cancer and had 3 or 4 surgeries, anti-cancer drugs and radiation treatments, but I was optimistic about everything 😓"If this happens, I'll just have to enjoy it! 🤣" and I felt like I was going to see the operating room or something, even when my hair started falling out.	1389	907	49	0	M.K	K.N	1	3		1	1	2			F	S
86	今日は病院で抗がん剤の日。先週から肝臓の数値がとても上がってきた。効いてないんだろうな。たぶん、薬変更になるんだろうな。一応、次で最後って言われてる。11月にELLEGARDENが出るフェスに行くことが今の目標😂	Today is anticancer day at the hospital. My liver numbers have been very elevated since last week. I guess it's not working. Maybe they are going to change my meds. My goal is to go to a festival in November where ELLEGARDEN will be playing 😂.	78	109	49	0	M.K	K.N	2	3		1	2	2			M	S
87	現場にいて膵臓がんの足の速さは実感している痛みもかなりのもの…311以降の増加は何度もTwしたね	I've been in the field and I've felt the fast pace of pancreatic cancer, and the pain is considerable... the increase since 311 has tw you many times.	4606	48	48	30	N.K	K.N	3	4		2	4	4	4	2	M	H
88	子宮頸がんワクチン(HPVワクチン)副作用。多様な多岐にわたる重層化した症状が、何年にもわたって人を苦しめている。ワクチン副作用と言っただけで診察してもらえない、ネットでもデマだと否定されて二次三次被害をもたらす。接種後数年…	Cervical cancer vaccine (HPV vaccine) side effects. Diverse and multi-layered symptoms have plagued people for years. They cannot be examined simply because they say they have vaccine side effects, and even the internet denies that it is a hoax, causing secondary and tertiary damage. Years after vaccination...	6952	641	48	24	N.K	K.N	3	4	1	2	4	5	2	2	M	H
89	保険のおばちゃんにがん保険のアンケート記入協力してと言われ書いたんだけど567騒動のおかげでガンは怖くない&amp;抗がん剤は毒な事を知ってしまったしがんになったら？の所でクエン酸、重曹、よもぎ、びわの種って書いたけ…	The insurance lady asked me to fill out a questionnaire for a cancer insurance policy, and I did, but thanks to the covid19 fiasco, I now know that cancer drugs are poison. I wrote citric acid, baking soda, mugwort, and loquat seeds in the "What if I get cancer?	37	55	48	5	N.K	K.N	3	3	1	1	1	2			M	S
90	んー。PETCTの結果は、良好だった。良好と言うよりも、現状維持。大きくなってないし、転移も増えてないし、抗がん剤結構休んでる割に、脳腫瘍も大人しくしているっぽい。	Hmmm...PETCT results were good. More than good, it's status quo. It hasn't gotten bigger, metastasis hasn't increased, and the brain tumor seems to be quiet, even though I've been taking a lot of time off from anticancer drugs.	793	705	48	0	M.K	K.N	1	3		1	1	2			F	S
91	暖かいコメントといいねこんなにされると思ってなかった😅💦皆さんありがとうございます┏○ﾍﾟｺｯ主治医のドキッとした言葉。俺「治験薬の抗がん剤ってどーゆー物が含まれてるんですか？」主治医「イリノテカンの100倍毒性ある抗がん剤だよ！…	I didn't think I would get so many warm comments and likes😅💦Thank you all ┏Thank you very much for your kind words. I said, "What kind of anti-cancer drugs are contained in the investigational drug?" My doctor said, "It's a cancer drug that is 100 times more toxic than irinotecan! ...	310	404	47	0	N.K	K.N	3	3	6	1	3	3			M	S
92	約2ヶ月抗がん剤治療やら経過観察やらしてきて、先日行った骨髄検査の結果は非寛解。悪い細胞は減ったが寛解レベルに届かず。オレの中のバイキンマンしぶといな。アンパンチ100億回食らわしたいぜ。寛解非寛解関係なく臍帯血移植はやるので移植…	After about 2 months of anti-cancer treatment and follow-up, the results of the bone marrow test performed the other day showed non-remission. The number of bad cells has decreased, but it has not reached the remission level. The Bikinman in me is stubborn. I want to unpunch him 10 billion times. I'm going to have a cord blood transplant regardless of whether I'm in remission or not, so I'm going…	4845	3608	47	0	N.K	K.N	1	3		5	1	2			F	S
93	本来予防出来たはずの若い女性が苦悩している姿と接していると複雑な思いはあるが、子宮頸がん撲滅に向けて様々な人々の尽力のお陰で少しずつ前に進んでいるのは感じる。この流れを後退させないことが本当に重要。	Although I have mixed feelings when I see young women suffering from cervical cancer, which could have been prevented, I feel that we are gradually moving forward toward the eradication of cervical cancer, thanks to the efforts of various people. It is really important that we do not allow this trend to regress.	5415	619	46	5	N.K	K.N	1	2			1	1			F	S
94	健康診断行ってきた。去年の健診でしこりあること伝えたけど結果は「腫瘤」で12ヶ月経過観察だった。心配だったので自分で乳腺科クリニック行ったら「リンパ節の転移が見られ、抗がん剤が必要になるかも」と言われ、血の気が引く感じしたの覚えてる。リンパ節の転移分かった時が一番ショックだった。	I went for a checkup. I told them I had a lump at last year's checkup, but the result was a "mass" and I was under observation for 12 months. I was worried, so I went to a breast clinic myself and was told that I had metastasized to the lymph nodes and might need anti-cancer drugs, and I remember feeling my blood run cold. It was the biggest shock for me when I found out that my lymph nodes had m…	115	95	46	1	N.K	K.N	1	3		5	1	2			F	S
95	#がん #副作用抗がん剤治療中は血中ヘモグロビンが低下します#ヘモグロビン は酸素を運ぶだけでなく、そもそも酸素が少ないと化学反応が起こらず、抗がん剤の威力が出ません。基準値は女性で11.5-14.6g/dL、個人差・性差が…	#Cancer #Side EffectsDuring anticancer treatment, blood hemoglobin drops #Hemoglobin not only carries oxygen, but also chemical reactions do not occur if there is low oxygen in the first place, and anticancer drugs are not as powerful as they could be. Reference values are 11.5-14.6 g/dL for women, with individual and gender differences...	1979	4996	45	7	N.K	K.N	3	4	1	1	2	2			M	S
96	先日惜しむらくは他界してしまった近藤先生の著書医療の闇、裏側を暴いた本です。客観的データを元に、いかに現在のがん治療が間違えているかや、健康診断の不必要さを教えてくれます。ワクチンを打てば打つほどかかる。当時から警鐘を…	This book exposes the dark side of medicine and the backstage of Dr. Kondo's book, who regrettably passed away the other day. Based on objective data, the book shows how wrong the current cancer treatment is and how unnecessary health checkups are. The more you vaccinate, the more it costs. He set off alarm bells back then...	4724	88	45	4	N.K	K.N	3	4	1	1	4	4	2	2	M	H
97	月に2回くらい来る過食嘔吐来てて吐いて苦しい…旦那に電話して「ごめんね明日仕事半休にしたい」と伝え職場にも連絡…忙しい中「休んでください😊抗がん剤治療も控えてるから！」とみんなごめんね😭	Overeating and vomiting coming about twice a month and I'm in pain from throwing up... I called my husband and told him I'm sorry I want to take half a day off work tomorrow and called my workplace... he's busy and said "please take the day off 😊 I'm also going through cancer treatment!" and sorry everyone 😭	300	365	45	0	N.K	K.N	1	3		5	1	2			F	S
98	他の国だと売れない、ホルモンを使った牛肉。表示があるスーパーはまだマシで、外食では無言でバンバン使われているだろう。ホルモンはがんリスクがあるから使用禁止なんだって。あれ？人間に使うホルモンの薬は…？それもやっぱりリスクあるの…	In other countries, it would be hard to sell, beef with hormones. Supermarkets with labels would still be better, and it would be used silently and with a bang in restaurants. They say hormones are banned because of the cancer risk. Huh? Hormone pills used for humans...? That's still a risk too...	2065	1651	43	17	N.K	M.T	5	5	1	2	5	5	2	2	M	H
99	2020年1年間の日本の交通事故の死亡者 2 839人子宮頸がんの死亡者 2 887人ほぼ同数。共に予防できることは予防しておいて損はない。	In the year 2020, there will be 2 839 deaths from traffic accidents in Japan and 2 887 deaths from cervical cancer, almost the same number. Both are preventable, and there is no harm in preventing what can be prevented.	6165	422	43	6	N.K	M.T	1	1			1	1			F	S
100	記録。今までの抗がん剤と違って身体の腫れぼったい感じもないし痛みがない。イメージだが、今までは全身を抗がん剤でコーティングして良い悪い関係なくガンっぽいところを攻撃する。これは、がん細胞はタンパク質の1種が発生するから、そこにタンパク質の場所を探して向かう薬がとキツめの…続く	Records. Unlike previous anti-cancer drugs, there is no swelling of the body and no pain. Image, until now, the whole body is coated with anti-cancer drugs to attack cancerous areas regardless of whether they are good or bad. This is because cancer cells are caused by a type of protein, and the drugs that go there looking for the location of the protein and the tight ...view middle of the documen…	310	405	43	0	N.K	M.T	3	4	1,6	5	2	3			M	S

## Sheet: annotation
Q1				Q2					F/M
1	True			1	Unproven				F: Factual information
2	Mostly True			2	Disproven				M: Misinformation
3	Mixture both True/False			3	Inappropriate application
4	Mostly False			4	Strength of evidence mischaracterized				S/H
5	False			5	Misleading				S: Safe information
				6	Other				H: Harmful information
Q3				Q4
1	Certainly not harmful			1	Harmful action
2	Probably not harmful			2	Harmful inaction
3	Uncertain			3	Harmful interactions
4	Probably harmful			4	Economic harm
5	Certainly harmful			5	Other
